# Supplementary material for: Asparagine Synthetase Gene OsASN2 Is Crucial for Rice Seed Development and Germination
Source: Plants (Basel). 2025 Jun 30;14(13):1999. doi: 10.3390/plants14131999 (PMC12251889; doi:10.3390/plants14131999)
Supplement: Supplementary file 1 [file plants-14-01999-s001.zip]

Archive with 1 entries (1 files):
- plants-3612149-supplementary.pdf
